# Supplementary material for: Using Selective Enzymes to Measure Noncanonical DNA Building Blocks: dUTP, 5-Methyl-dCTP, and 5-Hydroxymethyl-dCTP
Source: Biomolecules. 2023 Dec 15;13(12):1801. doi: 10.3390/biom13121801 (PMC10742078; doi:10.3390/biom13121801)
Supplement: Supplementary file 1 [file biomolecules-13-01801-s001.zip]

Archive with 1 entries (1 files):
- biomolecules-2738377-supplementary.pdf
